# Supplementary material for: A Real-World Longitudinal Case-Study Implementing Digital Screening and Treatment for Distress in Inflammatory Bowel Disease: The COMPASS-IBD Patient Journey
Source: Inflamm Bowel Dis. 2026 Jan 13;32(4):620–33. doi: 10.1093/ibd/izaf259 (PMC13046055; doi:10.1093/ibd/izaf259)
Supplement: izaf259_Supplementary_Data [file izaf259_supplementary_data.zip]

Archive with 1 entries (1 files):
- COMPASS-IBD_supplementarymaterial_R&R#2_290925_CLEAN.docx
